# Supplementary material for: 2-Chloro-3-nitro­pyridine
Source: Acta Crystallogr Sect E Struct Rep Online. 2010 Apr 2;66(Pt 5):o1020. doi: 10.1107/S1600536810011955 (PMC2979275; doi:10.1107/S1600536810011955)
Supplement: Supplementary file 1 [file e-66-o1020-sup1.cif]

##############################################################################
###                                                                        ###
###        Electronic paper (Acta Crystallographica Section E)             ###
###                                                                        ###
##############################################################################
#                                                                            #
# This CIF contains the data in a paper accepted for publication in Acta     #
# Crystallographica Section E. It conforms to the requirements of Notes      #
# for Authors for Section E, and has been peer reviewed under the auspices   #
# of the IUCr Commission on Journals.                                        #
#                                                                            #
# Full details of the Crystallographic Information File format               #
# are given in the paper "The Crystallographic Information File (CIF):       #
# a New Standard Archive File for Crystallography" by S. R. Hall, F. H.      #
# Allen and I. D. Brown [Acta Cryst. (1991), A47, 655-685].                  #
#                                                                            #
# The current version of the core CIF dictionary is obtainable from          #
# ftp://ftp.iucr.org/pub/cif_core.dic. The current version number is 2.4.    #
#                                                                            #
# Software is freely available for graphical display of the structure(s) in  #
# this CIF.  For information consult the CIF home page http://www.iucr.org/  #
# cif/home.html                                                              #
#                                                                            #
# This file may be used for bona fide research purposes within the           #
# scientific community so long as proper attribution is given to the journal # 
# article from which it was obtained.                                        #
#                                                                            #
##############################################################################
                                             
data_global
_audit_creation_method     SHELXL-97
_journal_date_recd_electronic     2010-02-22
_journal_date_accepted     2010-03-30
_journal_name_full     'Acta Crystallographica, Section E'
_journal_year     2010
_journal_volume     66
_journal_issue      5
_journal_page_first     o1020
_journal_page_last     o1020
_journal_paper_category     QO
_journal_coeditor_code     IM2183
_publ_contact_author
;
     Dr. Seik Weng Ng
     Department of Chemistry
     University of Malaya
     50603 Kuala Lumpur
     Malaysia
;
_publ_contact_author_email     seikweng@um.edu.my
_publ_contact_author_fax     '03 7967 4193'
_publ_contact_author_phone     '03 7967 6778'
_publ_section_title
;
2-Chloro-3-nitropyridine
;
loop_
    _publ_author_name
    _publ_author_address
    'Ng, Seik Weng'
;
     Department of Chemistry
     University of Malaya
     50603 Kuala Lumpur
     Malaysia
;
_publ_section_synopsis     .
data_I
_audit_creation_method     SHELXL-97
_chemical_name_systematic
;
2-chloro-3-nitropyridine
;
_chemical_name_common     ?
_chemical_formula_moiety     'C5 H3 Cl N2 O2'
_chemical_formula_sum     'C5 H3 Cl N2 O2'
_chemical_formula_iupac     'C5 H3 Cl N2 O2'
_chemical_formula_weight     158.54
_chemical_melting_point     ?
_symmetry_cell_setting     Monoclinic
_symmetry_space_group_name_H-M     'P 21/n'
_symmetry_space_group_name_Hall     '-P 2yn'
loop_
    _symmetry_equiv_pos_as_xyz
    'x, y, z'
    '-x+1/2, y+1/2, -z+1/2'
    '-x, -y, -z'
    'x-1/2, -y-1/2, z-1/2'
_cell_length_a     7.6130(10)
_cell_length_b     12.232(2)
_cell_length_c     7.7160(10)
_cell_angle_alpha     90.00
_cell_angle_beta     118.485(2)
_cell_angle_gamma     90.00
_cell_volume     631.5(2)
_cell_formula_units_Z     4
_cell_measurement_reflns_used     1393
_cell_measurement_theta_min     3.3
_cell_measurement_theta_max     24.8
_cell_measurement_temperature     293(2)
_exptl_crystal_description     Block
_exptl_crystal_colour     'Faint yellow'
_exptl_crystal_size_max     0.30
_exptl_crystal_size_mid     0.20
_exptl_crystal_size_min     0.05
_exptl_crystal_density_diffrn     1.668
_exptl_crystal_density_meas     ?
_exptl_crystal_density_method     'not measured'
_exptl_crystal_F_000     320
_exptl_absorpt_coefficient_mu     0.533
_exptl_absorpt_correction_type     Multi-scan
_exptl_absorpt_process_details     '(SADABS; Sheldrick, 1996)'
_exptl_absorpt_correction_T_min     0.771
_exptl_absorpt_correction_T_max     0.862
_diffrn_ambient_temperature     293(2)
_diffrn_radiation_type     MoK\a
_diffrn_radiation_wavelength     0.71073
_diffrn_radiation_source     'fine-focus sealed tube'
_diffrn_radiation_monochromator     graphite
_diffrn_measurement_device_type     'Bruker SMART APEX diffractometer'
_diffrn_measurement_method     '\w scans'
_diffrn_detector_area_resol_mean     ?
_diffrn_reflns_number     5889
_diffrn_reflns_av_R_equivalents     0.0400
_diffrn_reflns_av_sigmaI/netI     0.0333
_diffrn_reflns_theta_min     3.09
_diffrn_reflns_theta_max     27.50
_diffrn_reflns_theta_full     27.50
_diffrn_measured_fraction_theta_max     0.999
_diffrn_measured_fraction_theta_full     0.999
_diffrn_reflns_limit_h_min     -9
_diffrn_reflns_limit_h_max     9
_diffrn_reflns_limit_k_min     -15
_diffrn_reflns_limit_k_max     15
_diffrn_reflns_limit_l_min     -9
_diffrn_reflns_limit_l_max     10
_diffrn_standards_number     0
_diffrn_standards_interval_count     0
_diffrn_standards_interval_time     0
_diffrn_standards_decay_%     0
_reflns_number_total     1445
_reflns_number_gt     1061
_reflns_threshold_expression     I>2\s(I)
_refine_ls_structure_factor_coef     Fsqd
_refine_ls_matrix_type     full
_refine_ls_R_factor_all     0.0562
_refine_ls_R_factor_gt     0.0372
_refine_ls_wR_factor_gt     0.0940
_refine_ls_wR_factor_ref     0.1080
_refine_ls_goodness_of_fit_ref     1.022
_refine_ls_restrained_S_all     1.021
_refine_ls_number_reflns     1445
_refine_ls_number_parameters     103
_refine_ls_number_restraints     3
_refine_ls_hydrogen_treatment     refall
_refine_ls_weighting_scheme     calc
_refine_ls_weighting_details
         'calc w=1/[\s^2^(Fo^2^)+(0.0539P)^2^+0.1169P] where P=(Fo^2^+2Fc^2^)/3'
_atom_sites_solution_hydrogens     geom
_atom_sites_solution_primary     direct
_atom_sites_solution_secondary     difmap
_refine_ls_shift/su_max     0.001
_refine_ls_shift/su_mean     0.001
_refine_diff_density_max     0.215
_refine_diff_density_min     -0.285
_refine_ls_extinction_method     none
_refine_ls_extinction_coef     ?
loop_
    _atom_type_symbol
    _atom_type_description
    _atom_type_scat_dispersion_real
    _atom_type_scat_dispersion_imag
    _atom_type_scat_source
    'C' 'C' 0.0033 0.0016
                         'International Tables Vol C Tables 4.2.6.8 and 6.1.1.4'
    'H' 'H' 0.0000 0.0000
                         'International Tables Vol C Tables 4.2.6.8 and 6.1.1.4'
    'N' 'N' 0.0061 0.0033
                         'International Tables Vol C Tables 4.2.6.8 and 6.1.1.4'
    'O' 'O' 0.0106 0.0060
                         'International Tables Vol C Tables 4.2.6.8 and 6.1.1.4'
    'Cl' 'Cl' 0.1484 0.1585
                         'International Tables Vol C Tables 4.2.6.8 and 6.1.1.4'
_computing_data_collection     'APEX2 (Bruker, 2009)'
_computing_cell_refinement     'SAINT (Bruker, 2009)'
_computing_data_reduction     'SAINT (Bruker, 2009)'
_computing_structure_solution     'SHELXS97 (Sheldrick, 2008)'
_computing_structure_refinement     'SHELXL97 (Sheldrick, 2008)'
_computing_molecular_graphics     'X-SEED (Barbour, 2001)'
_computing_publication_material     'publCIF (Westrip, 2010)'
loop_
    _atom_site_type_symbol
    _atom_site_label
    _atom_site_fract_x
    _atom_site_fract_y
    _atom_site_fract_z
    _atom_site_U_iso_or_equiv
    _atom_site_adp_type
    _atom_site_calc_flag
    _atom_site_refinement_flags
    _atom_site_occupancy
    _atom_site_disorder_assembly
    _atom_site_disorder_group
    Cl Cl1 0.67770(9) 0.67094(4) 0.54558(9) 0.0583(2) Uani d . 1 . .
    O O1 0.5971(3) 0.89254(15) 0.6322(3) 0.0793(6) Uani d . 1 . .
    O O2 0.8242(3) 1.00241(15) 0.6464(3) 0.0804(6) Uani d . 1 . .
    N N1 0.6852(3) 0.71189(13) 0.2214(3) 0.0471(4) Uani d . 1 . .
    N N2 0.7123(3) 0.92525(15) 0.5760(3) 0.0514(5) Uani d . 1 . .
    C C1 0.6891(3) 0.75880(14) 0.3767(3) 0.0381(4) Uani d . 1 . .
    C C2 0.7109(3) 0.87120(14) 0.4062(3) 0.0375(4) Uani d . 1 . .
    C C3 0.7322(3) 0.93592(16) 0.2719(3) 0.0468(5) Uani d D 1 . .
    C C4 0.7252(4) 0.88674(18) 0.1090(3) 0.0522(5) Uani d D 1 . .
    C C5 0.7011(3) 0.77541(19) 0.0896(3) 0.0516(5) Uani d D 1 . .
    H H3 0.751(3) 1.0104(9) 0.294(3) 0.060(7) Uiso d D 1 . .
    H H4 0.740(3) 0.9261(17) 0.013(3) 0.061(7) Uiso d D 1 . .
    H H5 0.693(3) 0.7407(18) -0.021(2) 0.060(7) Uiso d D 1 . .
loop_
    _atom_site_aniso_label
    _atom_site_aniso_U_11
    _atom_site_aniso_U_22
    _atom_site_aniso_U_33
    _atom_site_aniso_U_12
    _atom_site_aniso_U_13
    _atom_site_aniso_U_23
    Cl1 0.0742(4) 0.0455(3) 0.0605(4) -0.0024(2) 0.0366(3) 0.0121(2)
    O1 0.1151(16) 0.0782(12) 0.0759(13) 0.0077(11) 0.0709(13) -0.0011(9)
    O2 0.0855(13) 0.0709(11) 0.0755(12) -0.0105(10) 0.0308(11) -0.0382(10)
    N1 0.0558(11) 0.0367(8) 0.0490(10) -0.0028(7) 0.0252(9) -0.0068(7)
    N2 0.0605(12) 0.0499(10) 0.0427(10) 0.0115(8) 0.0236(9) -0.0031(8)
    C1 0.0370(10) 0.0354(9) 0.0399(10) 0.0002(7) 0.0168(8) 0.0023(7)
    C2 0.0385(10) 0.0340(8) 0.0378(10) 0.0031(7) 0.0164(8) -0.0014(7)
    C3 0.0585(13) 0.0324(9) 0.0497(12) -0.0014(8) 0.0260(10) -0.0009(8)
    C4 0.0671(14) 0.0491(12) 0.0507(13) -0.0024(10) 0.0366(11) 0.0038(9)
    C5 0.0640(14) 0.0520(12) 0.0447(12) -0.0029(10) 0.0307(11) -0.0083(9)
loop_
    _geom_bond_atom_site_label_1
    _geom_bond_atom_site_label_2
    _geom_bond_site_symmetry_2
    _geom_bond_distance
    _geom_bond_publ_flag
    Cl1 C1 . 1.7226(18) ?
    O1 N2 . 1.217(2) ?
    O2 N2 . 1.213(2) ?
    N1 C1 . 1.317(2) ?
    N1 C5 . 1.330(3) ?
    N2 C2 . 1.462(2) ?
    C1 C2 . 1.391(3) ?
    C2 C3 . 1.374(3) ?
    C3 C4 . 1.371(3) ?
    C3 H3 . 0.925(9) ?
    C4 C5 . 1.373(3) ?
    C4 H4 . 0.930(10) ?
    C5 H5 . 0.929(10) ?
loop_
    _geom_angle_atom_site_label_1
    _geom_angle_atom_site_label_2
    _geom_angle_atom_site_label_3
    _geom_angle_site_symmetry_1
    _geom_angle_site_symmetry_3
    _geom_angle
    _geom_angle_publ_flag
    C1 N1 C5 . . 118.07(17) ?
    O2 N2 O1 . . 124.60(19) ?
    O2 N2 C2 . . 117.20(19) ?
    O1 N2 C2 . . 118.15(18) ?
    N1 C1 C2 . . 121.95(16) ?
    N1 C1 Cl1 . . 115.43(14) ?
    C2 C1 Cl1 . . 122.55(14) ?
    C3 C2 C1 . . 119.58(17) ?
    C3 C2 N2 . . 117.52(16) ?
    C1 C2 N2 . . 122.90(17) ?
    C4 C3 C2 . . 118.15(18) ?
    C4 C3 H3 . . 122.2(15) ?
    C2 C3 H3 . . 119.7(15) ?
    C3 C4 C5 . . 118.67(19) ?
    C3 C4 H4 . . 122.2(15) ?
    C5 C4 H4 . . 119.2(15) ?
    N1 C5 C4 . . 123.54(18) ?
    N1 C5 H5 . . 116.5(15) ?
    C4 C5 H5 . . 120.0(15) ?
loop_
    _geom_torsion_atom_site_label_1
    _geom_torsion_atom_site_label_2
    _geom_torsion_atom_site_label_3
    _geom_torsion_atom_site_label_4
    _geom_torsion_site_symmetry_1
    _geom_torsion_site_symmetry_2
    _geom_torsion_site_symmetry_3
    _geom_torsion_site_symmetry_4
    _geom_torsion
    _geom_torsion_publ_flag
    C5 N1 C1 C2 . . . . -0.5(3) ?
    C5 N1 C1 Cl1 . . . . -177.56(15) ?
    N1 C1 C2 C3 . . . . -1.1(3) ?
    Cl1 C1 C2 C3 . . . . 175.72(15) ?
    N1 C1 C2 N2 . . . . 178.96(18) ?
    Cl1 C1 C2 N2 . . . . -4.2(3) ?
    O2 N2 C2 C3 . . . . -36.8(3) ?
    O1 N2 C2 C3 . . . . 140.7(2) ?
    O2 N2 C2 C1 . . . . 143.2(2) ?
    O1 N2 C2 C1 . . . . -39.3(3) ?
    C1 C2 C3 C4 . . . . 1.9(3) ?
    N2 C2 C3 C4 . . . . -178.09(19) ?
    C2 C3 C4 C5 . . . . -1.2(3) ?
    C1 N1 C5 C4 . . . . 1.3(3) ?
    C3 C4 C5 N1 . . . . -0.4(4) ?
loop_
    _geom_hbond_atom_site_label_D
    _geom_hbond_atom_site_label_H
    _geom_hbond_atom_site_label_A
    _geom_hbond_site_symmetry_A
    _geom_hbond_distance_DH
    _geom_hbond_distance_HA
    _geom_hbond_distance_DA
    _geom_hbond_angle_DHA
    _geom_hbond_publ_flag
    C3 H3 N1 2_655 0.930(10)
                           2.530(10)
                                   3.430(3) 166(2) yes
    C4 H4 O1 1_554 0.930(10)
                           2.64(2) 3.327(3) 132(2) yes
