# Supplementary material for: 2-Chloro-3-nitro­pyridine
Source: Acta Crystallogr Sect E Struct Rep Online. 2010 Apr 2;66(Pt 5):o1020. doi: 10.1107/S1600536810011955 (PMC2979275; doi:10.1107/S1600536810011955)
Supplement: Supplementary file 2 [file e-66-o1020-Isup2.hkl]

# 
# h,k,l, Fc-squared, Fo-squared, sigma(Fo-squared) and status flag 
# 
data_I
_shelx_title '  P21/n' 
_shelx_refln_list_code          4 
_shelx_F_calc_maximum      141.88 
_exptl_crystal_F_000       320.00 
_reflns_d_resolution_high  0.7696 
 
loop_ 
 _symmetry_equiv_pos_as_xyz 
 'x, y, z' 
 '-x+1/2, y+1/2, -z+1/2' 
 '-x, -y, -z' 
 'x-1/2, -y-1/2, z-1/2' 
 
_cell_length_a     7.6127 
_cell_length_b    12.2319 
_cell_length_c     7.7159 
_cell_angle_alpha  90.000 
_cell_angle_beta  118.485 
_cell_angle_gamma  90.000 
 
_shelx_F_squared_multiplier     1.000 
 
loop_ 
 _refln_index_h 
 _refln_index_k 
 _refln_index_l 
 _refln_F_squared_calc 
 _refln_F_squared_meas 
 _refln_F_squared_sigma 
 _refln_observed_status 
   2   0   0    20130.90    17922.31    767.77 o 
   4   0   0      103.39       97.58      4.27 o 
   6   0   0      124.69      127.95      8.81 o 
   8   0   0       63.14       66.55      7.50 o 
   1   1   0       23.63       22.46      0.69 o 
   2   1   0     8776.57     8041.26    128.63 o 
   3   1   0       87.43       73.37      1.82 o 
   4   1   0     2555.67     2559.15     33.93 o 
   5   1   0        0.06        1.14      1.06 o 
   6   1   0      290.95      310.24      5.84 o 
   7   1   0       43.48       50.27      3.17 o 
   8   1   0        5.27        7.35      2.57 o 
   0   2   0      808.73      759.78     38.13 o 
   1   2   0     1486.13     1484.05     27.26 o 
   2   2   0      194.49      199.91      3.25 o 
   3   2   0      168.36      191.75      3.71 o 
   4   2   0       38.84       32.89      1.54 o 
   5   2   0      308.03      322.56      5.67 o 
   6   2   0      114.27      112.53      3.50 o 
   7   2   0       46.93       45.20      3.89 o 
   8   2   0       31.30       23.43      3.50 o 
   1   3   0        5.79        6.56      0.57 o 
   2   3   0       15.17       13.39      0.84 o 
   3   3   0      192.08      179.19      3.28 o 
   4   3   0       57.44       59.76      2.05 o 
   5   3   0       35.84       38.72      2.28 o 
   6   3   0        2.00        2.02      1.19 o 
   7   3   0        5.99        2.07      1.45 o 
   8   3   0       14.02       19.00      3.32 o 
   0   4   0      125.87      130.41      4.10 o 
   1   4   0     6046.51     5722.95    115.32 o 
   2   4   0       15.20       15.46      1.11 o 
   3   4   0      289.64      280.34      4.68 o 
   4   4   0       10.60       14.32      1.15 o 
   5   4   0       13.80       12.72      1.47 o 
   6   4   0       32.53       31.10      3.04 o 
   7   4   0       12.05       17.75      2.19 o 
   8   4   0        3.65        1.55      1.85 o 
   1   5   0     1509.35     1515.43     20.33 o 
   2   5   0       53.92       50.56      2.09 o 
   3   5   0     1567.03     1570.52     21.34 o 
   4   5   0        0.31        1.37      0.89 o 
   5   5   0      196.79      198.19      4.72 o 
   6   5   0        4.75        2.11      1.18 o 
   7   5   0       11.86       12.71      2.14 o 
   8   5   0        1.79       -0.09      2.36 o 
   0   6   0        0.33        0.40      0.47 o 
   1   6   0      418.74      491.04      7.39 o 
   2   6   0        1.93        5.55      0.81 o 
   3   6   0        1.87        0.86      0.51 o 
   4   6   0      121.69      122.13      3.44 o 
   5   6   0        3.72        1.62      1.10 o 
   6   6   0       66.68       78.28      3.48 o 
   7   6   0        2.88        1.14      2.09 o 
   8   6   0        0.81        1.25      2.49 o 
   1   7   0       68.46       64.91      1.99 o 
   2   7   0        2.76        0.86      0.71 o 
   3   7   0      177.59      178.01      3.65 o 
   4   7   0       35.12       36.09      2.18 o 
   5   7   0       36.62       39.78      2.41 o 
   6   7   0        4.75        3.07      1.39 o 
   7   7   0        1.20        0.67      1.83 o 
   0   8   0        0.17        1.22      0.94 o 
   1   8   0      782.28      806.06     11.78 o 
   2   8   0       14.85       12.96      1.18 o 
   3   8   0       34.49       37.19      2.18 o 
   4   8   0        0.03        1.08      1.08 o 
   5   8   0        3.19        5.79      1.38 o 
   6   8   0        0.83        1.21      1.45 o 
   7   8   0        5.36        6.51      2.24 o 
   1   9   0      116.24      110.58      2.89 o 
   2   9   0       13.75       18.18      1.45 o 
   3   9   0      155.35      156.50      4.16 o 
   4   9   0        0.49        1.05      0.88 o 
   5   9   0       31.63       34.19      2.43 o 
   6   9   0        1.95        1.68      1.86 o 
   7   9   0        2.01        7.59      2.94 o 
   0  10   0        5.17        5.63      1.98 o 
   1  10   0      258.99      235.23      4.77 o 
   2  10   0        9.34        8.29      1.27 o 
   3  10   0        2.60        2.31      1.13 o 
   4  10   0        8.61        7.37      1.45 o 
   5  10   0       18.87       14.18      1.86 o 
   6  10   0        0.00        0.02      1.86 o 
   1  11   0       42.62       40.85      2.16 o 
   2  11   0       18.50       18.29      1.73 o 
   3  11   0      153.88      142.97      6.31 o 
   4  11   0       34.68       39.98      4.51 o 
   5  11   0       51.97       57.81      3.75 o 
   6  11   0        2.24        3.88      2.18 o 
   0  12   0      102.09      114.19      4.73 o 
   1  12   0      106.38       91.74      3.05 o 
   2  12   0       25.38       25.17      2.32 o 
   3  12   0       43.21       43.47      3.19 o 
   4  12   0        8.74        9.65      2.09 o 
   5  12   0        0.14        2.26      1.66 o 
   1  13   0        1.33        0.35      1.13 o 
   2  13   0       26.58       27.54      2.47 o 
   3  13   0        0.01       -0.99      1.73 o 
   4  13   0        5.66        8.47      2.29 o 
   5  13   0        1.26        0.79      1.95 o 
   0  14   0        1.52        2.37      1.57 o 
   1  14   0       35.42       39.80      2.70 o 
   2  14   0        2.02        1.81      1.39 o 
   3  14   0        8.77       10.46      2.02 o 
   4  14   0        7.50        5.08      1.80 o 
   1  15   0        2.19        1.87      1.35 o 
   2  15   0        2.44        2.79      1.54 o 
  -9   0   1        0.78        2.58      3.29 o 
  -7   0   1       13.44       20.17      3.17 o 
  -5   0   1       14.81       19.61      2.81 o 
  -3   0   1        5.49        8.75      1.25 o 
  -1   0   1        6.94       11.23      1.11 o 
   1   0   1     3820.50     3879.24     82.04 o 
   3   0   1     2699.85     2723.41     50.63 o 
   5   0   1      269.55      287.24      9.09 o 
   7   0   1        4.23        9.43      3.64 o 
  -9   1   1        3.52        5.64      3.47 o 
  -8   1   1        1.76       -0.32      1.87 o 
  -7   1   1        7.36       11.63      1.86 o 
  -6   1   1       82.67       79.22      2.66 o 
  -5   1   1       17.40       26.41      2.81 o 
  -4   1   1      356.06      379.50      5.95 o 
  -3   1   1      393.71      411.04      6.05 o 
  -2   1   1      178.11      186.85      2.94 o 
  -1   1   1     3239.31     3098.25     50.79 o 
   0   1   1      554.47      534.69      8.99 o 
   1   1   1     1839.00     1784.06     24.10 o 
   2   1   1       28.17       22.16      0.95 o 
   3   1   1      141.51      153.57      3.00 o 
   4   1   1       93.30       92.90      2.46 o 
   5   1   1      266.61      258.41      5.39 o 
   6   1   1        0.91        0.56      0.92 o 
   7   1   1       63.62       62.51      4.05 o 
   8   1   1        0.62        1.89      3.42 o 
  -9   2   1        0.39        0.28      2.15 o 
  -8   2   1       13.21        8.33      2.19 o 
  -7   2   1       16.67       15.70      2.30 o 
  -6   2   1        0.10       -0.54      0.91 o 
  -5   2   1      215.53      224.50      4.29 o 
  -4   2   1      842.08      836.11     11.82 o 
  -3   2   1      311.30      308.20      4.78 o 
  -2   2   1     1460.73     1426.44     18.87 o 
  -1   2   1      785.11      752.38     11.16 o 
   0   2   1      240.51      208.90      3.13 o 
   1   2   1     2159.88     2181.44     31.01 o 
   2   2   1      223.45      231.16      3.71 o 
   3   2   1      311.85      320.04      5.14 o 
   4   2   1        2.18        1.97      0.78 o 
   5   2   1        0.73       -0.38      0.90 o 
   6   2   1        1.61        0.65      1.10 o 
   7   2   1       28.34       23.58      2.44 o 
   8   2   1        6.16       -1.23      2.98 o 
  -8   3   1       13.86       17.53      2.61 o 
  -7   3   1        0.65        1.74      1.57 o 
  -6   3   1      158.28      163.44      4.22 o 
  -5   3   1        0.05        0.51      0.80 o 
  -4   3   1       25.67       27.97      1.64 o 
  -3   3   1      239.63      229.68      3.86 o 
  -2   3   1     2273.19     2193.81     28.76 o 
  -1   3   1        5.28        3.60      0.58 o 
   0   3   1     3442.01     3219.93     72.46 o 
   1   3   1     1476.55     1401.28     20.30 o 
   2   3   1      442.88      403.18      6.67 o 
   3   3   1      174.36      178.03      5.72 o 
   4   3   1        4.13        4.62      0.99 o 
   5   3   1       28.43       26.52      1.91 o 
   6   3   1       25.52       27.37      2.15 o 
   7   3   1        0.95       -1.68      1.54 o 
   8   3   1        0.52        0.66      3.11 o 
  -8   4   1        2.58        0.92      1.69 o 
  -7   4   1        0.38        0.71      1.32 o 
  -6   4   1        9.72       10.88      1.72 o 
  -5   4   1       26.39       29.89      1.67 o 
  -4   4   1      253.06      233.32      4.22 o 
  -3   4   1      317.31      306.37      5.45 o 
  -2   4   1      934.69      872.35     12.04 o 
  -1   4   1     1221.21     1105.60     21.17 o 
   0   4   1        5.31        2.66      0.52 o 
   1   4   1      225.52      234.54      3.77 o 
   2   4   1     1145.87     1148.98     17.21 o 
   3   4   1      560.66      543.97      9.05 o 
   4   4   1      450.34      453.25      8.08 o 
   5   4   1       72.08       67.59      2.89 o 
   6   4   1       37.04       42.26      2.62 o 
   7   4   1       14.93       17.56      3.85 o 
  -8   5   1        0.82       -0.04      1.71 o 
  -7   5   1       26.03       29.09      2.57 o 
  -6   5   1        1.26        0.32      1.10 o 
  -5   5   1      163.97      174.58      5.81 o 
  -4   5   1       11.67       10.07      1.45 o 
  -3   5   1      145.01      158.55      3.46 o 
  -2   5   1       38.08       38.78      1.47 o 
  -1   5   1      229.08      226.90      4.74 o 
   0   5   1      966.73      957.44     17.28 o 
   1   5   1     1066.44     1084.38     16.28 o 
   2   5   1      417.17      423.60      7.24 o 
   3   5   1      134.95      146.04      3.56 o 
   4   5   1        1.38        1.75      1.13 o 
   5   5   1        0.60        0.51      0.98 o 
   6   5   1       12.08        6.97      1.80 o 
   7   5   1        5.15        3.60      2.52 o 
  -8   6   1        2.01        2.64      1.92 o 
  -7   6   1       21.91       24.32      2.44 o 
  -6   6   1        6.20       13.14      1.86 o 
  -5   6   1        9.57       10.60      1.43 o 
  -4   6   1        3.77        1.91      1.04 o 
  -3   6   1      595.66      610.20      9.99 o 
  -2   6   1        0.14        0.47      0.52 o 
  -1   6   1      949.24      956.04     14.54 o 
   0   6   1        4.22        4.14      0.72 o 
   1   6   1      418.32      454.18      6.93 o 
   2   6   1      176.84      187.92      3.50 o 
   3   6   1        0.71        0.62      0.86 o 
   4   6   1        9.12       10.67      1.39 o 
   5   6   1       36.66       41.67      2.76 o 
   6   6   1        0.03        1.39      1.46 o 
   7   6   1        2.00        2.02      2.00 o 
  -8   7   1        0.05        2.43      1.93 o 
  -7   7   1       19.66       14.35      2.73 o 
  -6   7   1       11.12        7.99      1.83 o 
  -5   7   1      185.06      192.39      4.73 o 
  -4   7   1       75.11       74.22      3.21 o 
  -3   7   1        3.01        4.97      0.85 o 
  -2   7   1       49.35       50.49      2.47 o 
  -1   7   1      283.48      258.16     10.63 o 
   0   7   1       39.96       30.67      1.44 o 
   1   7   1      251.71      247.64      5.37 o 
   2   7   1      201.13      194.73      4.53 o 
   3   7   1      184.74      185.95      4.43 o 
   4   7   1       51.47       52.84      3.52 o 
   5   7   1        7.44        7.39      1.94 o 
   6   7   1        0.71        0.25      1.53 o 
   7   7   1        0.02        1.47      2.00 o 
  -7   8   1        9.44        6.09      1.61 o 
  -6   8   1        1.04       -1.80      1.20 o 
  -5   8   1       20.55       20.82      1.84 o 
  -4   8   1       27.71       28.85      2.04 o 
  -3   8   1      312.61      301.80      5.45 o 
  -2   8   1      317.81      296.60      5.30 o 
  -1   8   1       69.30       75.92      2.71 o 
   0   8   1      124.04      103.13      2.63 o 
   1   8   1        6.60        6.18      1.02 o 
   2   8   1      105.25      116.27      3.31 o 
   3   8   1       39.56       43.33      2.37 o 
   4   8   1       77.19       82.07      5.10 o 
   5   8   1       15.02       13.77      3.52 o 
   6   8   1        7.14        6.87      1.94 o 
  -7   9   1        0.36        0.98      1.56 o 
  -6   9   1       38.72       45.77      3.26 o 
  -5   9   1       12.46       11.75      1.64 o 
  -4   9   1       48.67       48.49      2.60 o 
  -3   9   1       22.41       21.87      2.06 o 
  -2   9   1        8.55        7.62      1.15 o 
  -1   9   1        1.22        1.79      0.90 o 
   0   9   1      473.34      467.74      7.60 o 
   1   9   1       36.87       42.70      2.13 o 
   2   9   1       91.95       90.82      3.18 o 
   3   9   1       14.11       15.22      1.63 o 
   4   9   1       32.43       29.16      2.62 o 
   5   9   1        3.19        2.35      1.56 o 
   6   9   1       31.51       29.22      3.52 o 
  -7  10   1        2.79        2.09      2.07 o 
  -6  10   1        0.37        1.79      1.52 o 
  -5  10   1       42.92       42.20      2.64 o 
  -4  10   1       40.13       39.56      2.76 o 
  -3  10   1       81.47       82.90      3.55 o 
  -2  10   1      152.37      155.43      4.14 o 
  -1  10   1        4.93        5.14      1.15 o 
   0  10   1       13.72       13.49      1.33 o 
   1  10   1       54.30       48.42      2.37 o 
   2  10   1      127.15      117.09      4.45 o 
   3  10   1       50.35       51.25      2.79 o 
   4  10   1       83.25       78.11      4.20 o 
   5  10   1       20.33       21.42      2.49 o 
   6  10   1        4.20        3.75      3.75 o 
  -6  11   1        1.68        3.24      1.69 o 
  -5  11   1       24.88       30.73      2.76 o 
  -4  11   1        2.03        2.02      1.28 o 
  -3  11   1       14.26       12.57      1.65 o 
  -2  11   1       17.06       18.54      1.57 o 
  -1  11   1      235.08      236.54      5.37 o 
   0  11   1       80.00       74.24      2.68 o 
   1  11   1      242.09      225.81      5.85 o 
   2  11   1       46.76       42.05      2.51 o 
   3  11   1       79.41       72.39      7.63 o 
   4  11   1        0.01        1.07      1.53 o 
   5  11   1        0.03        0.76      1.60 o 
  -6  12   1        0.42        0.53      1.97 o 
  -5  12   1       18.31       21.33      2.51 o 
  -4  12   1        9.15        8.07      1.60 o 
  -3  12   1      200.63      200.85      8.61 o 
  -2  12   1        1.60        1.54      1.03 o 
  -1  12   1      220.18      202.36      4.62 o 
   0  12   1       11.49        8.95      1.62 o 
   1  12   1       16.73       12.42      1.78 o 
   2  12   1       19.13       13.47      1.71 o 
   3  12   1       28.33       30.12      2.95 o 
   4  12   1       21.09       20.64      2.65 o 
   5  12   1       22.74       18.09      3.02 o 
  -5  13   1       62.17       59.76      5.48 o 
  -4  13   1        2.44        1.57      1.15 o 
  -3  13   1       34.85       38.92      2.95 o 
  -2  13   1       13.67       10.72      1.62 o 
  -1  13   1       23.19       23.76      1.89 o 
   0  13   1        1.37        0.97      1.11 o 
   1  13   1      107.69      105.57      4.18 o 
   2  13   1        0.01        0.58      1.35 o 
   3  13   1       17.98       13.97      2.11 o 
   4  13   1        0.02       -1.34      1.68 o 
  -4  14   1        3.12        3.24      1.81 o 
  -3  14   1       41.27       41.69      3.17 o 
  -2  14   1        6.49        6.29      1.47 o 
  -1  14   1       60.57       60.10      2.94 o 
   0  14   1        0.09       -0.08      1.12 o 
   1  14   1        0.01       -0.59      1.47 o 
   2  14   1       13.57       13.05      2.32 o 
   3  14   1       14.27       19.61      2.54 o 
  -3  15   1        0.47       -1.35      1.48 o 
  -2  15   1       28.84       30.81      2.57 o 
  -1  15   1        6.32        7.52      1.84 o 
   0  15   1       80.56       87.10      4.45 o 
   1  15   1       18.08       20.70      2.91 o 
   2  15   1       43.53       46.16      3.52 o 
  -8   0   2       22.88       27.73      3.93 o 
  -6   0   2      116.14      120.99      5.85 o 
  -4   0   2       27.30       25.19      1.56 o 
  -2   0   2      108.69      126.62      3.05 o 
   0   0   2      954.35      835.07     15.84 o 
   2   0   2      807.02      748.74     14.85 o 
   4   0   2        0.13        0.83      1.83 o 
   6   0   2       12.10        7.95      2.46 o 
  -9   1   2        1.72        3.09      2.31 o 
  -8   1   2        1.00        2.18      1.77 o 
  -7   1   2       12.93       10.48      1.87 o 
  -6   1   2       10.70       13.57      1.50 o 
  -5   1   2        3.47        4.20      0.76 o 
  -4   1   2      224.91      208.64      3.59 o 
  -3   1   2       70.70       68.48      1.78 o 
  -2   1   2     1769.32     1689.51     22.19 o 
  -1   1   2      798.90      770.39     11.44 o 
   0   1   2     2147.12     2045.31     26.73 o 
   1   1   2      594.84      606.52      8.45 o 
   2   1   2       19.35       19.25      0.99 o 
   3   1   2        0.35       -0.46      0.59 o 
   4   1   2      120.86      119.92      2.92 o 
   5   1   2        0.16       -0.54      0.97 o 
   6   1   2        8.96       10.51      2.24 o 
   7   1   2        0.04       -1.90      2.49 o 
  -9   2   2        2.90        4.03      2.17 o 
  -8   2   2        1.86        2.01      1.69 o 
  -7   2   2        3.76        4.27      1.50 o 
  -6   2   2       13.42       12.32      1.56 o 
  -5   2   2      343.07      348.10      5.75 o 
  -4   2   2      230.07      223.18      3.83 o 
  -3   2   2      144.47      152.06      2.69 o 
  -2   2   2        7.39        9.72      0.94 o 
  -1   2   2      640.91      669.42     15.92 o 
   0   2   2      566.44      562.72      9.88 o 
   1   2   2       30.67       35.67      1.49 o 
   2   2   2      445.98      442.14      6.61 o 
   3   2   2       26.85       30.37      1.40 o 
   4   2   2       39.71       40.30      2.13 o 
   5   2   2        0.82        2.80      1.12 o 
   6   2   2        0.87       -0.37      1.57 o 
   7   2   2        0.39        0.56      1.90 o 
  -9   3   2       19.92       16.06      2.86 o 
  -8   3   2        0.08       -1.87      1.44 o 
  -7   3   2      117.84      116.63      5.50 o 
  -6   3   2       31.25       32.97      2.48 o 
  -5   3   2       43.61       51.94      3.17 o 
  -4   3   2       15.88       16.41      1.02 o 
  -3   3   2     1028.29     1009.41     13.86 o 
  -2   3   2       61.05       58.89      1.98 o 
  -1   3   2     2437.21     2353.61     33.80 o 
   0   3   2      561.61      544.91      7.67 o 
   1   3   2      365.06      358.03      5.34 o 
   2   3   2        8.63        9.19      0.94 o 
   3   3   2       21.49       19.38      1.39 o 
   4   3   2       16.00       17.95      1.58 o 
   5   3   2       51.87       59.42      3.37 o 
   6   3   2        1.31       -1.74      1.35 o 
   7   3   2        3.06        1.28      2.21 o 
  -9   4   2        0.01        0.76      1.93 o 
  -8   4   2        2.54        0.35      3.00 o 
  -7   4   2       45.71       44.86      3.58 o 
  -6   4   2       40.05       48.85      3.01 o 
  -5   4   2      330.31      334.25      5.72 o 
  -4   4   2       50.77       51.78      1.80 o 
  -3   4   2      753.89      784.31     11.11 o 
  -2   4   2      113.58      110.22      2.87 o 
  -1   4   2       86.68      100.06      2.10 o 
   0   4   2      867.00      835.08     11.53 o 
   1   4   2      522.78      478.69      7.01 o 
   2   4   2     1025.12     1018.13     15.55 o 
   3   4   2      182.92      177.64      4.01 o 
   4   4   2       24.88       23.23      1.75 o 
   5   4   2        2.80        3.86      1.56 o 
   6   4   2        4.25        2.26      1.62 o 
   7   4   2        0.41       -1.04      2.10 o 
  -9   5   2        0.61        0.74      1.88 o 
  -8   5   2        6.56        8.26      2.39 o 
  -7   5   2        0.58        0.90      1.60 o 
  -6   5   2        0.01       -0.27      1.06 o 
  -5   5   2        6.12        5.81      1.01 o 
  -4   5   2      106.58      104.93      2.83 o 
  -3   5   2        0.15        0.08      0.55 o 
  -2   5   2      397.83      381.40     11.17 o 
  -1   5   2      356.57      373.45      6.36 o 
   0   5   2      129.77      122.07      2.65 o 
   1   5   2      140.65      141.84      2.73 o 
   2   5   2      112.99      113.04      2.94 o 
   3   5   2       11.05       11.65      1.27 o 
   4   5   2      136.28      132.79      4.43 o 
   5   5   2        1.99        1.43      1.48 o 
   6   5   2       22.78       25.77      2.69 o 
   7   5   2        0.39       -1.43      2.30 o 
  -8   6   2        0.24        0.47      1.77 o 
  -7   6   2       15.64       10.70      2.24 o 
  -6   6   2       38.43       46.48      5.32 o 
  -5   6   2       42.55       39.16      2.20 o 
  -4   6   2       57.15       61.50      2.66 o 
  -3   6   2        0.82        0.67      0.63 o 
  -2   6   2      244.76      239.77      5.19 o 
  -1   6   2       88.87       95.75      2.50 o 
   0   6   2      365.52      375.80      5.94 o 
   1   6   2       34.58       37.02      1.49 o 
   2   6   2       42.12       40.89      1.94 o 
   3   6   2        5.34        3.82      1.11 o 
   4   6   2        0.20        3.03      1.47 o 
   5   6   2        0.04       -2.00      1.33 o 
   6   6   2        5.68        3.86      1.82 o 
  -8   7   2       37.52       31.51      3.47 o 
  -7   7   2        0.34       -0.72      1.69 o 
  -6   7   2       68.38       67.98      3.65 o 
  -5   7   2       91.89       92.26      3.40 o 
  -4   7   2       69.55       69.19      2.45 o 
  -3   7   2      320.11      324.37      5.64 o 
  -2   7   2      528.04      505.18     14.84 o 
  -1   7   2       98.10       90.14      2.69 o 
   0   7   2       18.57       18.93      1.22 o 
   1   7   2        4.69        5.11      0.79 o 
   2   7   2       10.52        9.92      1.51 o 
   3   7   2       13.31       13.83      1.84 o 
   4   7   2       39.03       39.54      2.90 o 
   5   7   2        1.55        2.72      1.65 o 
   6   7   2       10.21       11.36      2.23 o 
  -8   8   2        2.51        5.74      2.28 o 
  -7   8   2       67.21       79.66      4.89 o 
  -6   8   2      133.87      127.77      5.41 o 
  -5   8   2      110.72      102.45      4.66 o 
  -4   8   2      613.43      620.17      9.77 o 
  -3   8   2        8.78        9.46      1.29 o 
  -1   8   2      254.91      246.67      4.64 o 
   0   8   2       32.78       36.34      2.22 o 
   1   8   2      735.89      756.02     12.37 o 
   2   8   2      139.55      139.70      3.79 o 
   3   8   2      100.38      116.67      4.25 o 
   4   8   2       50.67       52.89      3.42 o 
   5   8   2        1.27        0.03      1.45 o 
   6   8   2        1.62        2.14      1.82 o 
  -7   9   2        0.29       -0.20      1.43 o 
  -6   9   2       27.00       24.72      2.48 o 
  -5   9   2       87.26      100.97      4.63 o 
  -4   9   2        0.90        2.44      0.95 o 
  -3   9   2      435.69      432.06      8.09 o 
  -2   9   2      116.47      123.84      4.03 o 
  -1   9   2      733.06      717.98     10.92 o 
   0   9   2      304.83      305.81      5.55 o 
   1   9   2       19.66       19.66      1.67 o 
   2   9   2      107.35      110.71      8.49 o 
   3   9   2      174.52      168.56      5.39 o 
   4   9   2        4.01        2.61      1.61 o 
   5   9   2       58.99       61.00      3.99 o 
   6   9   2        1.42        1.53      1.85 o 
  -7  10   2        4.51        2.77      1.58 o 
  -6  10   2        0.80        1.61      1.44 o 
  -5  10   2       12.63       13.65      1.99 o 
  -4  10   2        0.11        1.05      1.11 o 
  -3  10   2        5.20        7.39      1.19 o 
  -2  10   2       76.02       66.00      4.20 o 
  -1  10   2      199.66      205.48      4.39 o 
   0  10   2       49.44       51.72      2.29 o 
   1  10   2      351.97      349.58      7.96 o 
   2  10   2        0.30       -0.66      1.15 o 
   3  10   2       43.02       44.58      4.45 o 
   4  10   2       12.15       12.41      3.53 o 
   5  10   2        4.65        4.25      1.84 o 
  -6  11   2        0.60        1.16      1.44 o 
  -5  11   2       10.30       11.50      1.97 o 
  -4  11   2       54.60       49.92      2.86 o 
  -3  11   2       52.13       49.86      2.72 o 
  -2  11   2       75.01       73.18      3.64 o 
  -1  11   2        3.53        3.64      1.04 o 
   0  11   2        3.15        2.58      1.11 o 
   1  11   2       35.65       38.36      2.79 o 
   2  11   2       26.90       25.37      2.45 o 
   3  11   2       43.77       37.20      3.24 o 
   4  11   2       14.07       15.35      2.31 o 
   5  11   2        7.46        5.88      2.36 o 
  -6  12   2       32.61       33.51      3.10 o 
  -5  12   2        9.57        8.46      1.94 o 
  -4  12   2       20.99       19.69      2.02 o 
  -3  12   2        1.63        3.13      1.32 o 
  -2  12   2       27.03       26.39      2.10 o 
  -1  12   2       11.34       12.82      1.61 o 
   0  12   2      112.60      109.69      4.44 o 
   1  12   2        1.34       -1.49      1.17 o 
   2  12   2       29.97       34.97      2.90 o 
   3  12   2        1.24       -1.17      1.23 o 
   4  12   2        0.16        1.98      1.93 o 
  -5  13   2        1.68        0.59      1.57 o 
  -4  13   2       50.30       54.46      3.56 o 
  -3  13   2        0.20        0.08      1.19 o 
  -2  13   2      113.94      119.70      4.54 o 
  -1  13   2        0.91       -0.97      1.18 o 
   0  13   2       22.13       19.29      2.53 o 
   1  13   2        1.85        3.13      1.51 o 
   2  13   2       19.44       18.13      2.28 o 
   3  13   2        1.38       -0.73      1.93 o 
  -4  14   2        1.87        6.74      2.67 o 
  -3  14   2        0.23        0.99      1.31 o 
  -2  14   2        3.79        5.31      1.33 o 
  -1  14   2       14.42       13.61      2.38 o 
   0  14   2       56.21       57.64      3.93 o 
   1  14   2       14.68       13.45      2.11 o 
   2  14   2       34.19       34.52      3.04 o 
  -3  15   2       26.30       29.50      2.59 o 
  -2  15   2        0.28        1.13      1.50 o 
  -1  15   2       18.43       18.96      2.82 o 
   0  15   2        0.25        0.55      1.43 o 
   1  15   2        1.01        0.46      1.51 o 
  -9   0   3        4.45        4.68      2.78 o 
  -7   0   3       42.35       43.52      4.28 o 
  -5   0   3       82.00       71.36      8.17 o 
  -3   0   3      692.04      649.40     12.86 o 
  -1   0   3     1962.54     1821.12     33.97 o 
   1   0   3      379.06      328.49     10.18 o 
   3   0   3      185.99      186.59      5.28 o 
   5   0   3       53.47       52.56      7.24 o 
  -9   1   3        9.42        8.94      2.33 o 
  -8   1   3        0.95        0.19      1.48 o 
  -7   1   3        2.13        5.30      1.52 o 
  -6   1   3       86.83       79.12      3.41 o 
  -5   1   3       75.99       66.99      2.17 o 
  -4   1   3      745.18      745.16     11.73 o 
  -3   1   3       40.12       40.73      1.96 o 
  -2   1   3       62.96       70.05      1.82 o 
  -1   1   3        0.78       -0.11      0.63 o 
   0   1   3     1580.61     1657.10     21.95 o 
   1   1   3      444.38      425.59      6.96 o 
   2   1   3      257.73      259.86      4.44 o 
   3   1   3       95.59       94.87      2.52 o 
   4   1   3       16.93       17.26      1.58 o 
   5   1   3        6.16        4.32      1.91 o 
   6   1   3        0.21       -0.89      2.69 o 
  -9   2   3        0.25        0.25      1.69 o 
  -8   2   3       39.99       33.93      3.00 o 
  -7   2   3       13.94        9.11      2.09 o 
  -6   2   3       96.39      101.99      4.15 o 
  -5   2   3      119.60      129.15      3.26 o 
  -4   2   3      195.46      208.43      4.20 o 
  -3   2   3      179.13      194.94      3.32 o 
  -2   2   3     3866.98     3866.83     50.18 o 
  -1   2   3      200.57      211.19      3.80 o 
   0   2   3      686.35      768.18     11.90 o 
   1   2   3      109.82      125.08      2.43 o 
   2   2   3        0.08       -0.49      0.63 o 
   3   2   3       30.16       29.72      1.74 o 
   4   2   3       31.45       31.96      2.44 o 
   5   2   3        6.80        7.94      2.07 o 
   6   2   3       19.15       20.40      4.01 o 
  -9   3   3        2.11       -0.66      2.44 o 
  -8   3   3       29.12       31.03      3.23 o 
  -7   3   3       33.59       29.74      2.65 o 
  -6   3   3      400.76      417.52      9.13 o 
  -5   3   3        6.16        7.33      1.12 o 
  -4   3   3     1731.90     1826.16     30.53 o 
  -3   3   3        3.23        3.83      0.68 o 
  -2   3   3      602.29      645.55      9.18 o 
  -1   3   3      247.23      233.98      3.81 o 
   0   3   3      223.95      228.13      4.94 o 
   1   3   3        7.44        7.62      0.93 o 
   2   3   3      417.05      429.63      6.65 o 
   3   3   3       36.39       41.89      2.58 o 
   4   3   3      137.14      163.93      5.00 o 
   5   3   3        2.69        1.25      1.39 o 
   6   3   3        7.18       12.09      3.59 o 
  -9   4   3        4.81        4.56      2.12 o 
  -8   4   3       55.33       54.67      4.19 o 
  -7   4   3        7.91        8.67      1.85 o 
  -6   4   3        9.21        8.98      1.40 o 
  -5   4   3        3.42        2.57      1.02 o 
  -4   4   3      498.43      520.24      8.90 o 
  -3   4   3      135.60      132.10      4.99 o 
  -2   4   3     2890.54     3020.25     43.02 o 
  -1   4   3       42.91       60.60      2.31 o 
   0   4   3     2654.02     2735.12     39.93 o 
   1   4   3       28.84       23.42      1.47 o 
   2   4   3      162.38      177.05      4.75 o 
   3   4   3       20.14       22.17      2.35 o 
   4   4   3       22.32       23.02      2.25 o 
   5   4   3       16.34       14.62      2.15 o 
   6   4   3       12.34       15.82      3.79 o 
  -9   5   3        6.75        4.19      2.19 o 
  -8   5   3        3.41        1.98      1.87 o 
  -7   5   3        1.43       -0.20      1.41 o 
  -6   5   3      220.82      239.22      5.43 o 
  -5   5   3       39.40       45.58      2.70 o 
  -4   5   3      348.74      370.36      6.11 o 
  -3   5   3        0.85        2.69      0.70 o 
  -2   5   3      126.31      132.08      3.57 o 
  -1   5   3      182.30      200.19      4.04 o 
   0   5   3      323.29      328.09      5.25 o 
   1   5   3      331.23      350.63      6.12 o 
   2   5   3      766.40      763.82     14.26 o 
   3   5   3       46.08       47.85      2.96 o 
   4   5   3       63.64       54.81      4.40 o 
   5   5   3        3.85        2.14      1.53 o 
   6   5   3        0.62       -2.32      2.80 o 
  -9   6   3       17.40       19.97      3.13 o 
  -8   6   3       18.60       21.43      2.91 o 
  -7   6   3       69.14       70.68      4.56 o 
  -6   6   3       36.12       37.24      2.99 o 
  -5   6   3        1.90        2.28      1.24 o 
  -4   6   3       29.97       32.04      1.64 o 
  -3   6   3      827.59      790.28     12.71 o 
  -2   6   3       24.54       24.60      1.46 o 
  -1   6   3      924.30      870.01     13.85 o 
   0   6   3       48.11       46.78      1.65 o 
   1   6   3        0.04        0.47      0.99 o 
   2   6   3        9.30       11.68      1.73 o 
   3   6   3      130.52      127.15      4.39 o 
   4   6   3       64.93       57.04      3.52 o 
   5   6   3       67.65       61.44      3.83 o 
   6   6   3       16.81       14.12      3.66 o 
  -8   7   3       17.63       18.60      2.89 o 
  -7   7   3       83.20       76.63      4.82 o 
  -6   7   3       50.73       54.28      2.85 o 
  -5   7   3      653.27      665.70     13.05 o 
  -4   7   3       56.30       57.23      2.65 o 
  -3   7   3      781.52      772.28     12.66 o 
  -2   7   3        0.13        0.02      0.73 o 
  -1   7   3       58.35       63.47      2.06 o 
   0   7   3       54.37       61.42      2.20 o 
   1   7   3      394.16      376.07      8.21 o 
   2   7   3       16.38       18.44      3.29 o 
   3   7   3      186.16      190.98      9.12 o 
   4   7   3        0.75        3.69      1.62 o 
   5   7   3       21.98       26.31      3.37 o 
  -8   8   3        0.66        1.22      1.92 o 
  -7   8   3       12.23        8.20      2.15 o 
  -6   8   3        0.68        1.15      1.35 o 
  -5   8   3       10.50       11.73      1.76 o 
  -4   8   3       10.74       10.57      1.28 o 
  -3   8   3      650.45      644.69     12.24 o 
  -2   8   3        8.76       12.25      1.27 o 
  -1   8   3     1271.76     1247.35     20.37 o 
   0   8   3       31.91       35.30      2.11 o 
   1   8   3      493.97      489.67     10.26 o 
   2   8   3        2.66        3.01      1.33 o 
   3   8   3       62.67       60.44      3.60 o 
   4   8   3       12.11        9.48      1.98 o 
   5   8   3        0.24        0.11      1.68 o 
  -8   9   3       15.64       11.72      2.80 o 
  -7   9   3       46.92       45.61      3.96 o 
  -6   9   3       19.85       20.87      3.74 o 
  -5   9   3      158.36      161.58      4.75 o 
  -4   9   3       63.11       64.80      2.51 o 
  -3   9   3      163.47      159.66      4.18 o 
  -2   9   3       21.73       23.04      2.09 o 
  -1   9   3        6.89        8.01      1.28 o 
   0   9   3        6.39        8.17      1.57 o 
   1   9   3       67.04       74.11      3.72 o 
   2   9   3        7.53       10.38      1.77 o 
   3   9   3       74.99       77.51      6.37 o 
   4   9   3        6.51        2.33      1.73 o 
   5   9   3       17.26       18.75      2.66 o 
  -7  10   3        4.58        4.04      2.31 o 
  -6  10   3       14.45       18.28      2.24 o 
  -5  10   3        0.44       -0.60      1.29 o 
  -4  10   3       24.50       26.48      1.88 o 
  -3  10   3        1.24        1.18      0.93 o 
  -2  10   3       57.97       62.41      3.33 o 
  -1  10   3        4.29        3.77      1.00 o 
   0  10   3       92.48       93.51      3.77 o 
   1  10   3        3.48        4.07      1.44 o 
   2  10   3      127.02      134.47      4.78 o 
   3  10   3       10.33        8.94      1.88 o 
   4  10   3       41.67       34.80      3.79 o 
  -7  11   3       14.84       16.38      2.84 o 
  -6  11   3        1.54       -0.02      1.40 o 
  -5  11   3       62.82       61.89      5.37 o 
  -4  11   3        3.85        4.69      1.24 o 
  -3  11   3       52.60       52.44      4.03 o 
  -2  11   3        1.45        4.06      1.18 o 
  -1  11   3        2.86        5.02      1.43 o 
   0  11   3       21.61       19.70      2.14 o 
   1  11   3        3.76        2.69      1.40 o 
   2  11   3        1.26       -0.55      1.30 o 
   3  11   3        0.12        0.06      1.39 o 
   4  11   3        5.88        4.65      1.80 o 
  -6  12   3        0.35        2.72      1.73 o 
  -5  12   3        4.24        3.73      1.97 o 
  -4  12   3        0.19       -1.58      1.26 o 
  -3  12   3      118.19      117.04      4.89 o 
  -2  12   3       28.00       31.39      2.07 o 
  -1  12   3      174.27      168.70      5.34 o 
   0  12   3       23.26       18.77      2.18 o 
   1  12   3       31.12       28.79      3.10 o 
   2  12   3       13.90       13.37      2.11 o 
   3  12   3        0.11       -0.93      1.42 o 
  -5  13   3        8.41        8.17      2.29 o 
  -4  13   3        3.04        2.19      1.60 o 
  -3  13   3       12.30       10.49      1.73 o 
  -2  13   3       17.49       14.32      2.01 o 
  -1  13   3        0.21       -1.39      1.20 o 
   0  13   3       24.70       23.87      2.49 o 
   1  13   3       25.39       22.44      2.45 o 
   2  13   3        9.59       10.88      2.06 o 
  -4  14   3        8.09        8.98      3.16 o 
  -3  14   3       11.20        7.80      1.80 o 
  -2  14   3       24.66       26.98      2.66 o 
  -1  14   3        2.20        2.85      1.53 o 
   0  14   3        8.02        7.39      1.83 o 
   1  14   3        0.46        2.66      1.50 o 
  -2  15   3        3.57        1.31      1.61 o 
  -1  15   3        1.90        1.85      1.55 o 
  -8   0   4        6.26        7.07      2.69 o 
  -6   0   4      267.58      268.32      9.37 o 
  -4   0   4      861.62      837.32     21.20 o 
  -2   0   4     1104.98     1084.78     20.99 o 
   0   0   4      404.71      411.36      8.82 o 
   2   0   4       74.15       74.94      3.45 o 
   4   0   4       42.09       56.81      7.46 o 
   6   0   4        2.71       -2.45      4.27 o 
  -9   1   4        0.05       -2.20      1.94 o 
  -8   1   4       75.93       73.82      4.19 o 
  -7   1   4        2.22        0.74      1.30 o 
  -6   1   4      145.49      158.31      4.81 o 
  -5   1   4      125.31      130.12      3.95 o 
  -4   1   4       13.80        9.56      0.93 o 
  -3   1   4        3.53        1.51      0.54 o 
  -2   1   4      168.71      149.90      2.86 o 
  -1   1   4      145.75      143.28      4.29 o 
   0   1   4      459.35      428.53      6.47 o 
   1   1   4       11.02       13.39      0.91 o 
   2   1   4      122.09      129.45      3.37 o 
   3   1   4       33.93       36.57      2.44 o 
   4   1   4        2.34        3.45      3.26 o 
   5   1   4       18.05       17.84      3.79 o 
   6   1   4        0.99        0.44      3.09 o 
  -9   2   4        0.68       -1.07      1.63 o 
  -8   2   4        2.92        1.08      1.90 o 
  -7   2   4        1.41        0.96      1.31 o 
  -6   2   4       15.48       14.19      2.02 o 
  -5   2   4       32.10       40.96      2.61 o 
  -4   2   4      131.16      124.77      3.04 o 
  -3   2   4      154.02      143.24      2.83 o 
  -2   2   4        6.54        5.40      0.92 o 
  -1   2   4      562.91      631.84      9.79 o 
   0   2   4       52.51       50.75      1.91 o 
   1   2   4      629.13      687.58     11.87 o 
   2   2   4        1.10        0.27      1.06 o 
   3   2   4       60.70       63.33      3.21 o 
   4   2   4        3.64        3.50      2.39 o 
   5   2   4        0.38       -0.32      2.65 o 
   6   2   4        0.95       -1.41      4.20 o 
  -9   3   4        3.18        0.96      1.83 o 
  -8   3   4        1.71       -1.80      2.02 o 
  -7   3   4        0.47       -0.04      1.26 o 
  -6   3   4       14.70       17.19      1.99 o 
  -5   3   4      101.82      111.50      3.13 o 
  -4   3   4      151.35      152.53      4.05 o 
  -3   3   4     1347.64     1493.17     20.23 o 
  -2   3   4        3.51        3.68      0.63 o 
  -1   3   4     1247.59     1306.92     19.55 o 
   0   3   4       29.24       31.87      2.23 o 
   1   3   4        1.66        2.59      0.82 o 
   2   3   4       42.77       45.73      2.73 o 
   3   3   4       83.24       84.46      3.64 o 
   4   3   4        0.71       -1.71      1.24 o 
   5   3   4       34.50       23.76      4.06 o 
  -9   4   4        0.46        0.34      1.79 o 
  -8   4   4        3.76       -0.08      1.58 o 
  -7   4   4       60.11       62.83      3.63 o 
  -6   4   4      150.14      148.30      4.73 o 
  -5   4   4      305.24      307.31      6.15 o 
  -4   4   4       49.63       45.38      2.13 o 
  -3   4   4       85.02       74.45      2.05 o 
  -2   4   4       15.67       13.67      1.96 o 
  -1   4   4       73.59      101.34      2.78 o 
   0   4   4        0.57        1.35      0.70 o 
   1   4   4      401.52      408.73      8.52 o 
   2   4   4       12.94       13.54      2.13 o 
   3   4   4      160.52      164.40      7.94 o 
   4   4   4        1.86        2.21      1.98 o 
   5   4   4        5.50        1.66      2.80 o 
  -9   5   4        5.20        3.72      2.09 o 
  -8   5   4       36.09       34.00      3.90 o 
  -7   5   4       32.06       32.43      2.78 o 
  -6   5   4       68.36       76.44      4.19 o 
  -5   5   4        1.34        1.45      0.98 o 
  -4   5   4        1.70        0.48      0.67 o 
  -3   5   4       22.52       25.83      1.64 o 
  -2   5   4       85.95       78.66      2.15 o 
  -1   5   4       50.82       49.68      1.66 o 
   0   5   4       31.83       26.96      1.68 o 
   1   5   4      138.51      128.90      4.08 o 
   2   5   4       27.49       25.87      2.71 o 
   3   5   4        0.59        1.19      1.36 o 
   4   5   4       54.89       50.81      3.38 o 
   5   5   4        2.62        0.22      1.90 o 
  -9   6   4        0.62        0.12      1.97 o 
  -8   6   4        0.41        1.72      2.04 o 
  -7   6   4        0.14       -0.96      1.21 o 
  -6   6   4       11.23       11.86      1.55 o 
  -5   6   4        0.03        0.23      0.94 o 
  -4   6   4      214.39      215.48      4.27 o 
  -3   6   4       48.39       53.13      2.02 o 
  -2   6   4       68.24       69.37      3.30 o 
  -1   6   4       15.00       13.38      1.36 o 
   0   6   4      150.11      151.35      3.83 o 
   1   6   4       60.17       57.56      5.12 o 
   2   6   4      130.02      125.12      4.30 o 
   3   6   4       33.03       35.62      2.97 o 
   4   6   4        6.63        9.27      2.00 o 
   5   6   4       21.85       19.55      2.63 o 
  -8   7   4        0.05       -0.88      1.63 o 
  -7   7   4       10.71       11.60      2.28 o 
  -6   7   4        0.15       -1.58      1.18 o 
  -5   7   4        5.66        4.48      1.22 o 
  -4   7   4       58.60       64.03      2.41 o 
  -3   7   4       54.96       57.09      2.30 o 
  -2   7   4      643.23      654.95     10.01 o 
  -1   7   4      434.68      427.45      7.96 o 
   0   7   4      168.75      164.34      4.80 o 
   1   7   4      356.40      378.16      8.50 o 
   2   7   4       12.38       10.67      1.73 o 
   3   7   4       62.62       63.91      4.63 o 
   4   7   4       37.54       37.35      3.21 o 
   5   7   4        0.49       -0.48      2.34 o 
  -8   8   4       13.36       14.93      2.84 o 
  -7   8   4       13.17       13.54      2.79 o 
  -6   8   4       37.70       43.31      3.06 o 
  -5   8   4      204.25      217.94      5.55 o 
  -4   8   4       56.37       62.76      2.90 o 
  -3   8   4      282.56      296.08      5.99 o 
  -2   8   4       34.09       37.32      1.93 o 
  -1   8   4      167.30      174.45      4.88 o 
   0   8   4      466.29      483.08     10.21 o 
   1   8   4        0.02        1.57      1.61 o 
   2   8   4      246.24      246.64      6.71 o 
   3   8   4       32.27       38.00      5.43 o 
   4   8   4       36.54       36.46      3.86 o 
  -8   9   4        0.06       -1.50      1.76 o 
  -7   9   4      135.31      139.00      7.75 o 
  -6   9   4        6.89        5.32      1.58 o 
  -5   9   4       79.83       94.05      4.88 o 
  -4   9   4       65.84       70.01      3.07 o 
  -3   9   4        1.57        1.28      0.98 o 
  -2   9   4      160.06      161.39      4.32 o 
  -1   9   4       64.51       70.49      4.13 o 
   0   9   4      101.92       98.38      3.97 o 
   1   9   4       67.77       76.29      3.77 o 
   2   9   4        2.93        0.89      1.38 o 
   3   9   4        1.46        0.77      1.43 o 
   4   9   4        7.42        7.47      1.98 o 
  -7  10   4        0.87        0.20      2.01 o 
  -6  10   4        1.74        2.24      1.99 o 
  -5  10   4      103.76      118.54      4.32 o 
  -4  10   4        1.11        2.02      1.22 o 
  -3  10   4      274.03      277.90      6.66 o 
  -2  10   4        3.46        2.88      1.15 o 
  -1  10   4      128.80      114.83      4.18 o 
   0  10   4       27.33       28.01      2.52 o 
   1  10   4        0.70        1.02      1.31 o 
   2  10   4        1.53        2.93      1.61 o 
   3  10   4        2.65        3.43      1.63 o 
  -7  11   4       25.41       21.78      3.15 o 
  -6  11   4        1.82        2.22      1.86 o 
  -5  11   4       78.25       81.48      3.68 o 
  -4  11   4        8.74       13.33      2.06 o 
  -3  11   4        5.01        3.84      1.34 o 
  -2  11   4      175.00      190.21      5.68 o 
  -1  11   4       55.03       51.37      3.26 o 
   0  11   4      125.47      121.77      4.61 o 
   1  11   4       56.31       52.13      3.59 o 
   2  11   4       13.63       13.00      2.71 o 
   3  11   4        8.46        8.88      2.03 o 
  -6  12   4        9.05       11.64      3.14 o 
  -5  12   4        0.00       -2.90      1.93 o 
  -4  12   4       83.41       89.83      3.83 o 
  -3  12   4       28.39       32.08      2.80 o 
  -2  12   4       64.35       66.85      3.77 o 
  -1  12   4        9.65        7.47      1.72 o 
   0  12   4        1.84       -0.35      1.31 o 
   1  12   4        0.21       -0.43      1.31 o 
   2  12   4       37.60       26.63      2.77 o 
  -5  13   4        1.47        2.52      1.50 o 
  -4  13   4        7.89        5.95      1.75 o 
  -3  13   4        0.29       -0.26      1.28 o 
  -2  13   4        9.38        7.98      2.24 o 
  -1  13   4        4.14        2.88      1.70 o 
   0  13   4       37.84       40.59      3.68 o 
   1  13   4        5.31        6.15      1.86 o 
  -4  14   4       26.66       30.04      3.52 o 
  -3  14   4        0.01        0.58      2.24 o 
  -2  14   4       32.26       24.79      2.61 o 
  -1  14   4        6.71       11.10      2.07 o 
   0  14   4        7.05        9.84      2.03 o 
  -9   0   5        5.06        3.66      2.59 o 
  -7   0   5      185.87      171.35      7.65 o 
  -5   0   5      105.05      116.38      5.90 o 
  -3   0   5       16.91       17.26      1.64 o 
  -1   0   5        3.63        4.68      1.65 o 
   1   0   5       95.73       95.43      4.79 o 
   3   0   5       26.10       22.25      5.20 o 
   5   0   5        0.62        2.27      4.17 o 
  -9   1   5       37.41       38.65      3.48 o 
  -8   1   5        5.44        4.91      1.78 o 
  -7   1   5       15.18       21.20      2.34 o 
  -6   1   5        0.02       -0.71      1.14 o 
  -5   1   5      148.33      141.69      4.24 o 
  -4   1   5        7.24        7.82      0.86 o 
  -3   1   5      211.76      209.96      3.88 o 
  -2   1   5       52.47       49.74      1.73 o 
  -1   1   5       90.20       89.29      2.57 o 
   0   1   5       21.76       20.58      1.42 o 
   1   1   5        0.04        0.37      0.80 o 
   2   1   5        6.34        4.76      2.03 o 
   3   1   5       27.90       26.85      3.80 o 
   4   1   5        0.01       -0.34      2.29 o 
   5   1   5        7.63       10.14      3.63 o 
  -9   2   5        0.00        0.54      1.62 o 
  -8   2   5        4.52        4.29      1.79 o 
  -7   2   5       26.63       26.87      2.48 o 
  -6   2   5       16.44       20.00      2.30 o 
  -5   2   5      128.20      132.80      4.25 o 
  -4   2   5       64.58       62.22      2.42 o 
  -3   2   5        6.38        6.59      0.91 o 
  -2   2   5      222.57      214.94      3.90 o 
  -1   2   5      207.51      204.48      4.36 o 
   0   2   5      274.12      273.39      6.15 o 
   1   2   5      128.82      127.07      3.39 o 
   2   2   5        0.39       -1.38      1.31 o 
   3   2   5        9.39       11.88      2.91 o 
   4   2   5        7.23        2.25      2.43 o 
   5   2   5        0.03       -4.88      5.31 o 
  -9   3   5        0.12        1.42      1.89 o 
  -8   3   5        4.78        2.42      1.71 o 
  -7   3   5        7.33        6.75      1.72 o 
  -6   3   5       16.20       15.85      1.95 o 
  -5   3   5       65.13       64.93      4.84 o 
  -4   3   5      440.49      458.51      8.13 o 
  -3   3   5       45.91       45.66      1.79 o 
  -2   3   5      600.29      571.24     10.88 o 
  -1   3   5       49.54       56.66      2.57 o 
   0   3   5        1.34        0.87      0.89 o 
   1   3   5        0.00        0.59      1.05 o 
   2   3   5       96.49      104.78      4.18 o 
   3   3   5        0.00        0.09      1.86 o 
   4   3   5       22.52       23.27      3.99 o 
   5   3   5        1.03        0.55      4.24 o 
  -9   4   5        5.60       -0.81      1.66 o 
  -8   4   5       32.22       32.33      4.11 o 
  -7   4   5       63.40       68.57      3.85 o 
  -6   4   5      167.87      173.23      5.23 o 
  -5   4   5        3.14        0.58      0.64 o 
  -4   4   5       47.18       52.97      2.38 o 
  -3   4   5      150.77      151.67      3.26 o 
  -2   4   5       18.67       19.46      1.19 o 
  -1   4   5       74.58       74.57      2.63 o 
   0   4   5      131.69      126.98      3.46 o 
   1   4   5       43.40       43.17      2.67 o 
   2   4   5       53.27       60.39      4.67 o 
   3   4   5        0.27       -0.01      1.68 o 
   4   4   5        0.39       -2.06      2.44 o 
  -9   5   5        1.58        1.21      1.89 o 
  -8   5   5       22.44       20.69      2.53 o 
  -7   5   5        2.97       -0.04      1.35 o 
  -6   5   5        2.37        2.88      1.37 o 
  -5   5   5      117.34      118.32      3.54 o 
  -4   5   5       36.55       34.44      2.03 o 
  -3   5   5      118.59      112.47      2.81 o 
  -2   5   5       11.04       10.06      1.43 o 
  -1   5   5        5.17        4.02      1.12 o 
   0   5   5       73.37       65.83      4.69 o 
   1   5   5       12.41       11.54      1.66 o 
   2   5   5        5.51        4.68      1.54 o 
   3   5   5        6.22        7.85      1.78 o 
   4   5   5        0.64        0.72      1.92 o 
  -9   6   5        2.32        1.26      1.96 o 
  -8   6   5        0.20       -1.97      1.31 o 
  -7   6   5        9.72       12.86      2.94 o 
  -6   6   5       27.66       22.34      2.28 o 
  -5   6   5       12.21       14.79      1.61 o 
  -4   6   5        9.37        9.01      1.36 o 
  -3   6   5       17.46       18.39      2.19 o 
  -2   6   5       26.28       29.36      2.00 o 
  -1   6   5      118.20      115.83      4.32 o 
   0   6   5        1.86        1.58      1.31 o 
   1   6   5        4.46        4.57      1.86 o 
   2   6   5       14.97        8.49      2.61 o 
   3   6   5        6.98        7.58      1.77 o 
   4   6   5        7.75        9.65      3.55 o 
  -8   7   5        7.83        6.07      2.16 o 
  -7   7   5        0.91       -0.50      1.37 o 
  -6   7   5       44.06       42.35      3.02 o 
  -5   7   5       24.32       24.71      2.57 o 
  -4   7   5       15.79       23.03      1.82 o 
  -3   7   5      176.25      162.56      7.05 o 
  -2   7   5       17.41       15.88      1.69 o 
  -1   7   5        2.74        3.23      1.29 o 
   0   7   5       77.16       76.53      4.43 o 
   1   7   5       66.24       60.68      3.47 o 
   2   7   5       36.65       32.58      4.83 o 
   3   7   5       10.57       15.68      2.29 o 
   4   7   5        4.87        3.93      1.76 o 
  -8   8   5       19.27       11.98      3.04 o 
  -7   8   5        7.72       10.20      2.01 o 
  -6   8   5       11.44       14.30      2.07 o 
  -5   8   5       39.51       39.75      2.51 o 
  -4   8   5      102.49      107.90      3.47 o 
  -3   8   5        2.51        4.13      1.17 o 
  -2   8   5      250.42      261.84      5.89 o 
  -1   8   5       80.19       80.85      3.65 o 
   0   8   5       94.94      101.04      3.98 o 
   1   8   5       18.78       18.53      2.21 o 
   2   8   5        1.55        3.59      2.32 o 
   3   8   5        2.52        0.55      1.56 o 
  -8   9   5        1.05        3.44      2.18 o 
  -7   9   5        1.39        0.62      1.78 o 
  -6   9   5       61.37       63.18      3.81 o 
  -5   9   5        2.26        4.20      1.39 o 
  -4   9   5      202.98      207.59      6.03 o 
  -3   9   5        0.29        0.05      1.24 o 
  -2   9   5       29.71       30.88      2.21 o 
  -1   9   5        8.07        8.35      1.70 o 
   0   9   5       17.45       12.48      1.94 o 
   1   9   5        1.34        2.75      1.53 o 
   2   9   5       64.88       61.41      3.89 o 
   3   9   5        0.36       -0.76      1.52 o 
  -7  10   5       15.23       13.48      2.66 o 
  -6  10   5       30.84       27.06      2.97 o 
  -5  10   5       14.12       14.98      1.89 o 
  -4  10   5        0.15        1.08      1.73 o 
  -3  10   5        4.12        6.19      1.71 o 
  -2  10   5       62.27       62.87      4.45 o 
  -1  10   5       65.20       67.19      3.81 o 
   0  10   5       72.63       66.93      4.52 o 
   1  10   5       12.91       16.21      2.26 o 
   2  10   5       12.41       13.46      2.27 o 
  -6  11   5        0.03       -0.25      2.57 o 
  -5  11   5       44.94       48.96      7.81 o 
  -4  11   5       17.85       19.14      2.34 o 
  -3  11   5      110.03      123.55      4.85 o 
  -2  11   5       18.33       17.41      2.16 o 
  -1  11   5       13.87       13.09      2.07 o 
   0  11   5        0.03        0.32      1.42 o 
   1  11   5       13.61       10.46      2.07 o 
   2  11   5        2.13        1.88      1.72 o 
  -6  12   5       12.20       11.20      2.70 o 
  -5  12   5        6.88        8.05      1.98 o 
  -4  12   5       22.79       30.12      3.25 o 
  -3  12   5       22.75       30.82      4.65 o 
  -2  12   5        0.01        1.23      1.48 o 
  -1  12   5       89.80       94.04      4.75 o 
   0  12   5        3.39        3.20      1.62 o 
   1  12   5       30.65       29.69      3.04 o 
  -4  13   5        0.09        3.89      1.81 o 
  -3  13   5       68.33       64.57      6.66 o 
  -2  13   5       12.55       10.71      2.07 o 
  -1  13   5        2.33        1.22      1.55 o 
   0  13   5        3.80        0.61      1.57 o 
  -8   0   6       99.21      100.27      6.52 o 
  -6   0   6      100.18      106.48     15.90 o 
  -4   0   6     1849.64     1885.48     36.26 o 
  -2   0   6     1250.28     1285.77     25.40 o 
   0   0   6      259.81      258.38      9.06 o 
   2   0   6        0.92       -2.50      2.72 o 
   4   0   6        8.73        6.18      4.80 o 
  -9   1   6        3.33        1.40      2.37 o 
  -8   1   6      174.79      167.72      5.74 o 
  -7   1   6       21.19       22.46      2.36 o 
  -6   1   6      827.42      857.77     16.31 o 
  -5   1   6       71.98       69.69      3.14 o 
  -4   1   6      351.78      345.18      6.60 o 
  -3   1   6      103.24      102.36      2.67 o 
  -2   1   6       26.39       27.45      1.79 o 
  -1   1   6      293.40      293.28      5.88 o 
   0   1   6      205.80      218.45      5.75 o 
   1   1   6       44.86       49.14      3.52 o 
   2   1   6      118.78      125.40      8.53 o 
   3   1   6        4.05        3.29      2.61 o 
   4   1   6        8.73        8.79      3.54 o 
  -9   2   6        0.31       -2.07      2.12 o 
  -8   2   6       19.05       21.85      2.79 o 
  -7   2   6        2.06        0.93      1.37 o 
  -6   2   6        0.57       -0.17      1.85 o 
  -5   2   6        0.31        0.29      1.16 o 
  -4   2   6       78.10       72.50      4.40 o 
  -3   2   6       32.50       29.04      1.73 o 
  -2   2   6      221.60      217.01      5.26 o 
  -1   2   6        0.04        0.22      0.87 o 
   0   2   6       27.12       28.99      3.54 o 
   1   2   6      154.78      160.04      7.37 o 
   2   2   6       14.23       14.39      3.20 o 
   3   2   6       68.06       61.16      9.54 o 
   4   2   6       18.95       18.54      4.19 o 
  -9   3   6        0.48        0.10      1.69 o 
  -8   3   6        3.32        2.10      1.89 o 
  -7   3   6       21.65       25.63      2.49 o 
  -6   3   6       32.05       28.51      2.56 o 
  -5   3   6       43.37       44.69      2.75 o 
  -4   3   6        1.30       -1.25      0.83 o 
  -3   3   6        4.19        4.63      1.16 o 
  -2   3   6       25.11       22.12      1.69 o 
  -1   3   6      116.80      114.89      3.37 o 
   0   3   6       97.25       96.79      4.12 o 
   1   3   6       73.53       77.41      4.64 o 
   2   3   6        9.69       12.00      2.36 o 
   3   3   6        0.65        0.45      4.27 o 
  -9   4   6       16.76       13.83      3.25 o 
  -8   4   6        3.64        3.45      1.80 o 
  -7   4   6        3.57        4.81      1.68 o 
  -6   4   6        0.60       -0.87      0.80 o 
  -5   4   6      161.12      152.15      4.67 o 
  -4   4   6       33.35       35.52      2.07 o 
  -3   4   6      377.71      359.84      8.34 o 
  -2   4   6        0.06       -0.44      1.17 o 
  -1   4   6      122.92      114.91      4.59 o 
   0   4   6       13.21       15.36      1.83 o 
   1   4   6        3.17        2.72      1.78 o 
   2   4   6       17.79       18.34      2.73 o 
   3   4   6        2.72        1.82      2.39 o 
  -9   5   6        8.49        4.10      2.12 o 
  -8   5   6        0.18       -0.31      1.47 o 
  -7   5   6      162.59      160.15      5.39 o 
  -6   5   6        6.32        5.40      1.74 o 
  -5   5   6      248.57      221.71      5.93 o 
  -4   5   6        6.67        6.03      1.45 o 
  -3   5   6        0.44        0.74      1.01 o 
  -2   5   6       57.90       59.97      5.00 o 
  -1   5   6       39.37       47.62      2.91 o 
   0   5   6       18.11       20.19      2.09 o 
   1   5   6       35.12       35.81      3.38 o 
   2   5   6        0.30        2.20      1.89 o 
   3   5   6        5.89        3.73      2.15 o 
  -8   6   6        0.13       -1.07      1.46 o 
  -7   6   6       13.78       14.63      2.11 o 
  -6   6   6        3.22        2.29      1.43 o 
  -5   6   6       13.76       12.88      1.60 o 
  -4   6   6       34.60       40.44      4.40 o 
  -3   6   6       50.93       44.44      2.45 o 
  -2   6   6       24.31       29.21      2.06 o 
  -1   6   6       20.27       19.14      2.05 o 
   0   6   6       36.73       36.76      2.70 o 
   1   6   6        4.44        0.58      1.42 o 
   2   6   6       53.29       49.56      4.96 o 
   3   6   6        1.39       -1.40      2.20 o 
  -8   7   6        0.06       -1.33      2.43 o 
  -7   7   6       17.88       23.04      3.22 o 
  -6   7   6        0.75        1.91      1.48 o 
  -5   7   6        5.50        3.44      1.45 o 
  -4   7   6       12.21       15.99      2.01 o 
  -3   7   6        3.20        0.86      1.11 o 
  -2   7   6       19.51       20.02      2.07 o 
  -1   7   6        8.07       10.10      1.73 o 
   0   7   6       92.29       89.81      4.00 o 
   1   7   6        0.00        0.61      1.13 o 
   2   7   6        6.41        6.68      1.90 o 
  -8   8   6        2.50        1.69      1.76 o 
  -7   8   6        2.63        2.14      1.67 o 
  -6   8   6        4.68        4.17      1.57 o 
  -5   8   6       50.65       56.74      3.56 o 
  -4   8   6        0.72       -0.04      1.31 o 
  -3   8   6       90.70      101.49      4.00 o 
  -2   8   6       55.66       59.25      3.82 o 
  -1   8   6       22.37       25.10      2.81 o 
   0   8   6       18.52       16.47      2.19 o 
   1   8   6        0.63       -1.03      1.36 o 
   2   8   6        0.12       -0.11      1.51 o 
  -7   9   6       40.37       34.99      3.72 o 
  -6   9   6        4.01        4.06      2.04 o 
  -5   9   6       69.47       63.38      3.84 o 
  -4   9   6       15.57        5.17      4.01 o 
  -3   9   6        0.41        1.41      1.45 o 
  -2   9   6       13.47       16.20      2.14 o 
  -1   9   6        8.90        9.12      1.83 o 
   0   9   6        2.61        1.01      1.49 o 
   1   9   6       15.26       17.25      2.39 o 
   2   9   6        0.05       -0.93      1.54 o 
  -7  10   6        4.34        2.94      2.13 o 
  -6  10   6       12.04        8.90      2.40 o 
  -5  10   6       17.98       25.05      2.66 o 
  -4  10   6        5.18        5.89      1.77 o 
  -3  10   6       60.42       65.66      4.54 o 
  -2  10   6        4.27        4.50      1.65 o 
  -1  10   6       16.42       13.69      2.13 o 
   0  10   6        0.20       -0.29      1.43 o 
   1  10   6        0.06       -0.84      1.54 o 
  -6  11   6        1.75        5.86      2.29 o 
  -5  11   6       47.46       58.33      4.39 o 
  -4  11   6        1.33        1.78      1.51 o 
  -3  11   6        7.76        9.18      2.13 o 
  -2  11   6       16.06       19.09      2.47 o 
  -1  11   6       15.16       15.92      2.34 o 
   0  11   6       10.38       15.80      2.35 o 
  -5  12   6        0.25        2.31      1.73 o 
  -4  12   6       23.54       24.57      3.09 o 
  -3  12   6       40.11       50.26      4.24 o 
  -2  12   6        5.58        5.19      1.80 o 
  -1  12   6       60.78       61.97      5.82 o 
  -9   0   7       26.48       18.38      3.76 o 
  -7   0   7      122.58      120.44      6.36 o 
  -5   0   7      164.88      168.89      9.49 o 
  -3   0   7      102.44       94.97      5.20 o 
  -1   0   7      396.43      420.39     13.28 o 
   1   0   7      174.89      173.01     11.68 o 
  -9   1   7        0.84        1.39      1.84 o 
  -8   1   7       21.01       21.11      2.58 o 
  -7   1   7       24.93       19.29      2.79 o 
  -6   1   7       28.85       31.81      3.10 o 
  -5   1   7      327.62      321.02      7.50 o 
  -4   1   7       68.06       71.78      4.39 o 
  -3   1   7      444.00      458.08      9.21 o 
  -2   1   7        2.11        3.27      1.19 o 
  -1   1   7       30.26       31.43      2.47 o 
   0   1   7        2.58        2.03      1.57 o 
   1   1   7       13.61       17.04      4.59 o 
   2   1   7       11.53       11.75      3.26 o 
  -9   2   7        7.44        6.62      2.16 o 
  -8   2   7        3.81        4.32      1.76 o 
  -7   2   7        6.00        4.36      1.62 o 
  -6   2   7        5.97        7.37      1.58 o 
  -5   2   7       12.96       13.84      2.67 o 
  -4   2   7       22.31       27.75      2.21 o 
  -3   2   7      101.12      105.96      3.32 o 
  -2   2   7       21.40       23.75      2.21 o 
  -1   2   7      109.24      113.14      4.10 o 
   0   2   7        1.73        4.92      1.53 o 
   1   2   7       12.32       13.92      3.47 o 
   2   2   7        1.96       -1.97      2.45 o 
  -9   3   7        0.02       -1.20      1.58 o 
  -8   3   7       19.48       21.85      2.64 o 
  -7   3   7        8.33        7.99      1.78 o 
  -6   3   7        0.39       -0.03      1.23 o 
  -5   3   7        7.43        9.61      1.59 o 
  -4   3   7       32.85       30.40      2.31 o 
  -3   3   7       71.46       72.82      2.99 o 
  -2   3   7       57.05       59.01      3.83 o 
  -1   3   7       56.87       57.43      3.87 o 
   0   3   7        2.67        4.80      1.66 o 
   1   3   7       72.55       72.10      7.93 o 
   2   3   7        3.09       -1.74      2.60 o 
  -9   4   7        0.40        0.12      1.87 o 
  -8   4   7       15.50       12.26      2.19 o 
  -7   4   7       12.08       11.30      2.47 o 
  -6   4   7      145.31      143.73      4.83 o 
  -5   4   7       74.90       65.82      4.25 o 
  -4   4   7       79.18       90.48      3.85 o 
  -3   4   7        0.07        0.92      1.06 o 
  -2   4   7       10.69        6.54      1.50 o 
  -1   4   7        9.79       16.06      2.30 o 
   0   4   7       47.93       48.26      3.74 o 
   1   4   7        7.52        9.49      2.93 o 
   2   4   7       17.03       19.24      3.75 o 
  -8   5   7        6.21        6.85      1.97 o 
  -7   5   7       30.72       32.21      2.89 o 
  -6   5   7        0.10        1.50      1.76 o 
  -5   5   7        0.21        1.16      2.06 o 
  -4   5   7      152.88      149.64      5.29 o 
  -3   5   7       56.96       60.83      5.29 o 
  -2   5   7      149.53      144.89      4.19 o 
  -1   5   7       21.88       21.32      2.15 o 
   0   5   7       39.22       28.86      3.88 o 
   1   5   7        0.02        1.51      2.08 o 
   2   5   7        2.64        1.18      1.93 o 
  -8   6   7        2.09        1.44      1.76 o 
  -7   6   7       11.62       12.73      3.04 o 
  -6   6   7        2.18        0.75      1.73 o 
  -5   6   7       68.04       65.34      4.51 o 
  -4   6   7        2.23        1.05      1.34 o 
  -3   6   7       71.57       58.42      3.40 o 
  -2   6   7        2.88        0.58      0.98 o 
  -1   6   7        0.15        0.44      1.54 o 
   0   6   7        0.68       -0.49      1.95 o 
   1   6   7       13.03       18.18      2.89 o 
  -8   7   7        1.14       -1.52      1.52 o 
  -7   7   7       26.52       19.29      3.02 o 
  -6   7   7        3.38        0.62      1.75 o 
  -5   7   7       15.41       10.08      2.38 o 
  -4   7   7       29.88       31.58      3.00 o 
  -3   7   7        4.16        5.54      1.64 o 
  -2   7   7       39.73       38.47      2.83 o 
  -1   7   7       43.89       48.22      4.63 o 
   0   7   7       12.04       12.66      2.10 o 
   1   7   7        6.19        8.01      2.44 o 
  -7   8   7        8.80        6.93      2.38 o 
  -6   8   7       34.96       31.85      3.56 o 
  -5   8   7       35.02       35.68      6.06 o 
  -4   8   7        6.52        4.01      2.63 o 
  -3   8   7       52.07       44.29      3.63 o 
  -2   8   7       16.38       16.60      2.14 o 
  -1   8   7        8.55        8.37      1.92 o 
   0   8   7       18.04       17.09      2.34 o 
   1   8   7        0.03        0.66      2.12 o 
  -7   9   7       16.04       18.38      3.16 o 
  -6   9   7        3.24        2.73      2.06 o 
  -5   9   7        5.80        7.03      2.73 o 
  -4   9   7       78.04       73.45      4.49 o 
  -3   9   7        1.89        0.29      1.60 o 
  -2   9   7       25.18       19.89      3.76 o 
  -1   9   7        9.59        7.78      1.96 o 
   0   9   7        2.22        1.96      1.76 o 
  -6  10   7       18.24       16.33      3.00 o 
  -5  10   7        0.20       -1.33      1.72 o 
  -4  10   7        2.18        0.25      2.44 o 
  -3  10   7        4.83        5.15      3.13 o 
  -2  10   7       40.81       45.87      3.95 o 
  -1  10   7        8.81        8.88      2.13 o 
  -4  11   7       24.02       29.56      3.37 o 
  -3  11   7       35.88       38.38      4.24 o 
  -2  11   7       50.21       59.02      5.71 o 
  -8   0   8       10.97       15.23      3.74 o 
  -6   0   8       67.60       74.82      5.58 o 
  -4   0   8        0.04       -2.45      2.02 o 
  -2   0   8        9.40        8.92      4.23 o 
   0   0   8        0.01        0.15      3.10 o 
  -8   1   8        5.36        3.35      1.74 o 
  -7   1   8       11.99        4.55      2.01 o 
  -6   1   8        7.08        8.63      1.72 o 
  -5   1   8        0.08       -0.43      1.27 o 
  -4   1   8       41.01       40.70      4.34 o 
  -3   1   8        1.70       -1.02      1.16 o 
  -2   1   8        0.31       -1.22      1.19 o 
  -1   1   8        1.75        0.00      1.69 o 
   0   1   8        1.15        0.35      2.28 o 
   1   1   8        0.03       -2.22      2.38 o 
  -8   2   8        2.21        3.31      1.72 o 
  -7   2   8        0.19        0.52      1.39 o 
  -6   2   8        5.25        6.41      2.07 o 
  -5   2   8       15.00       15.34      5.50 o 
  -4   2   8        1.83       -0.63      1.79 o 
  -3   2   8       12.94       14.85      2.07 o 
  -2   2   8        0.90       -0.36      1.31 o 
  -1   2   8       23.66       23.06      2.82 o 
   0   2   8        0.37        1.59      1.67 o 
   1   2   8        1.49        1.60      2.64 o 
  -8   3   8        0.18       -1.86      1.44 o 
  -7   3   8       21.89       22.04      3.85 o 
  -6   3   8        8.81        8.83      2.14 o 
  -5   3   8       49.43       46.86      3.64 o 
  -4   3   8        5.30        4.09      1.73 o 
  -3   3   8       18.22       14.04      2.27 o 
  -2   3   8       20.68       18.01      2.86 o 
  -1   3   8        2.58        3.53      1.82 o 
   0   3   8       14.26       10.31      2.36 o 
   1   3   8       11.15        5.41      2.89 o 
  -8   4   8        6.68        2.22      1.42 o 
  -7   4   8       33.75       39.17      4.46 o 
  -6   4   8        3.11        3.08      1.88 o 
  -5   4   8        4.78        5.87      1.95 o 
  -4   4   8       61.49       60.78      5.20 o 
  -3   4   8       27.46       24.69      2.89 o 
  -2   4   8       69.57       74.96      4.67 o 
  -1   4   8       24.74       26.74      3.80 o 
   0   4   8        2.45        1.16      1.65 o 
  -8   5   8       10.42        5.80      2.53 o 
  -7   5   8        3.03        2.81      2.08 o 
  -6   5   8       55.64       60.22      8.15 o 
  -5   5   8       22.72       25.18      3.03 o 
  -4   5   8       44.01       32.49      8.02 o 
  -3   5   8       10.46        9.40      1.84 o 
  -2   5   8        1.86        0.35      1.59 o 
  -1   5   8        0.05        4.09      1.81 o 
   0   5   8       26.05       25.42      3.57 o 
  -7   6   8        3.00        0.97      2.24 o 
  -6   6   8        2.94        1.43      1.90 o 
  -5   6   8        8.20       12.81      2.61 o 
  -4   6   8       33.29       29.99      4.10 o 
  -3   6   8        0.08        0.08      1.43 o 
  -2   6   8       52.62       47.49      6.62 o 
  -1   6   8        0.25        1.71      1.87 o 
   0   6   8       14.14       13.94      3.47 o 
  -7   7   8        5.30        3.98      3.61 o 
  -6   7   8       36.48       27.74      4.56 o 
  -5   7   8        5.32        7.50      2.36 o 
  -4   7   8       19.80       13.84      2.20 o 
  -3   7   8        0.03        0.04      1.49 o 
  -2   7   8        1.37        1.67      1.51 o 
  -1   7   8        0.22        2.42      1.85 o 
  -6   8   8        7.63        5.46      2.35 o 
  -5   8   8        0.37       -0.54      3.94 o 
  -4   8   8        1.99        4.70      1.90 o 
  -3   8   8       22.90       23.84      3.01 o 
  -2   8   8       31.28       22.49      2.96 o 
  -1   8   8        2.21        1.87      2.50 o 
  -5   9   8       51.47       60.73      5.78 o 
  -4   9   8       30.81       36.93      4.30 o 
  -3   9   8        6.87        9.55      2.32 o 
  -2   9   8       30.14       33.81      4.52 o 
  -7   0   9        2.96       -2.06      3.43 o 
  -5   0   9       69.59       80.19      9.51 o 
  -3   0   9       36.47       31.23      5.71 o 
  -1   0   9        3.09        2.24      3.95 o 
  -8   1   9        9.23        7.92      3.31 o 
  -7   1   9        6.32        4.44      2.08 o 
  -6   1   9        0.45       -1.83      2.67 o 
  -5   1   9        1.10        0.44      2.10 o 
  -4   1   9        7.79        6.68      2.96 o 
  -3   1   9       31.68       27.68      9.41 o 
  -2   1   9        4.69        5.86      2.19 o 
  -1   1   9       22.41       21.57      3.94 o 
  -7   2   9        0.82       -0.04      2.51 o 
  -6   2   9       29.93       32.06      4.60 o 
  -5   2   9        4.13        5.05      2.59 o 
  -4   2   9       13.63       19.16      6.09 o 
  -3   2   9        1.99        4.16      2.25 o 
  -2   2   9        4.98        2.80      1.95 o 
  -1   2   9        0.37        0.38      1.40 o 
  -7   3   9        0.26        0.46      1.99 o 
  -6   3   9       46.42       50.37      4.18 o 
  -5   3   9        5.16        6.42      2.79 o 
  -4   3   9        2.37        4.80      5.38 o 
  -3   3   9        0.18       -2.86      2.37 o 
  -2   3   9        8.49        5.11      2.27 o 
  -1   3   9        0.05        2.01      1.86 o 
  -7   4   9        0.01        1.10      2.10 o 
  -6   4   9       22.28       25.92      3.23 o 
  -5   4   9        6.47        5.44      2.75 o 
  -4   4   9       88.74       96.13     10.23 o 
  -3   4   9        3.39        5.56      3.14 o 
  -2   4   9       30.35       30.30      3.36 o 
  -6   5   9       30.83       27.74      4.43 o 
  -5   5   9        8.54        7.52      2.33 o 
  -4   5   9        0.36       -1.21      2.27 o 
  -3   5   9       28.87       37.04      4.41 o 
  -2   5   9       19.43       24.99      3.89 o 
  -6   6   9        0.20       -2.50      1.82 o 
  -5   6   9       14.31       17.99      3.90 o 
  -4   6   9       12.21       15.26      4.76 o 
  -3   6   9        0.42        2.08      2.29 o 
  -5   1  10       15.36       20.49      3.92 o 
                                                 
